# Supplementary material for: Precise Molecular Engineering of Type I Photosensitizer with Aggregation-Induced Emission for Image-Guided Photodynamic Eradication of Biofilm
Source: Molecules. 2023 Jul 12;28(14):5368. doi: 10.3390/molecules28145368 (PMC10385678; doi:10.3390/molecules28145368)
Supplement: Supplementary file 1 [file molecules-28-05368-s001.zip]

Archive with 1 entries (1 files):
- molecules-2350494-supplementary.pdf
